# Supplementary material for: New adjusted missing value imputation in multiple regression with simple random sampling and rank set sampling methods
Source: PLoS One. 2025 Mar 17;20(3):e0316641. doi: 10.1371/journal.pone.0316641 (PMC11913305; doi:10.1371/journal.pone.0316641)
Supplement: S1 Code — (ZIP) [file pone.0316641.s001.zip]

Archive with 1 entries (1 files):
- Simulation code1 - SRS.pdf
